# Supplementary material for: Premature aging of skeletal stem/progenitor cells rather than osteoblasts causes bone loss with decreased mechanosensation
Source: Bone Res. 2023 Jul 5;11:35. doi: 10.1038/s41413-023-00269-6 (PMC10322990; doi:10.1038/s41413-023-00269-6)
Supplement: Supplementary file 2 — Supplementary tableS3 [file 41413_2023_269_MOESM2_ESM.xlsx]

## Sheet: Both up
Both up in gpSSPCs and pSSPCs
Has1
Timp1
Chchd5
Hbegf
Cx3cl1
Srgn
Phf7
Elf2
Ptpn1
Cxcl9
Hspa5
Nudt1
Psmb9
Bcl3
Cxcl10
Ncapd2
Tbc1d25
Plvap
Creld2
Inhba
Cdkn1a
Fxyd5
Kif22
S1pr1
H2-D1
Pwp1
Pdcd5
Mier3

## Sheet: only up in gpSSPCs
Only up in gpSSPCs
Serpina1a
Serpina1d
Serpina1c
Apoe
2010001A14Rik
Ndufa4l2
Lrrc20
Wif1
Serpina1e
Wdr83os
Fzd9
Mif
Smoc2
Ecrg4
Zfp385c
Tmem59l
Ier3
Rcan1
Pfkl
Cst3
Chil1
Spp1
Serpina1b
Mcpt8
Ttc9
Sfrp5
Serpine2
H2afj
1300002E11Rik
Bcat2
Kctd15
Corin
Galnt16
Ppp1r1b
Fam162a
Eno1
Mrps36
Bnip3
Ppa1
Rest
Mt1
Psmc5
Prxl2b
Tshz2
Arl13b
Aldoa
Nr4a1
Fth1
Ercc5
Dbi
Gapdh
Gapdh-ps15
H2-DMb1
Nop58
Phlda1
Ckb
Pla2g7
Prss34
P4ha1
Phlda3
Sh3bgrl3
Cebpb
Baiap2l1
Ftl1
Jpt1
Slc2a1
Psmd12
Bace1
Eif1a
Isyna1
Pea15a
Cytl1
Ldha
Polr3gl
Il7
Ddx46
Vgll4
Csf2ra
Atp6v0e
Tchp
Eif5
Map3k8
Gtf3c1
Pak2
Lgals3
Pgk1
Gm973
Klf15
Zfp948
Ndufv3
B230219D22Rik
Cct7
Tnfrsf11b
Angptl4
Zfp938
Cdadc1
Smpd2
Ddit3
Pcolce
Mgp
Fibin
Grem1
Csrp1
Lmcd1
Xrcc1
Atg13
Efcab1
Ankrd26
Atg101
Phtf2
Clns1a
Tsc22d1
Lztfl1
Hmces
Fabp3
Tmem29
Mrpl42
Fgf18
Pofut2
Ldhb
Cux1
Ehmt2
4930402H24Rik
Dtd1
Mad2l1
Chrdl2
Srsf7
Armc5
Pde4b
Hspb2
Rida
Cycs
Slc25a35
Uap1l1
Polr3k
Dlgap4
Map3k12
Spindoc
Tm9sf2
Eif4e
Pkd1
Taf7
Lbp
Dusp14
Uba3
Ufsp2
Map2k2
Nfatc2
Ahsa2
Aebp1
Dbnl
Rab14
Pgp
Gprasp1
Cdo1
Exoc3
Bag1
Acbd4
Zfp664
Eif3c
Prim2
Fermt2
Arhgap29
Cenps
Mea1
Chad
Rnf181
Svil
Ltbr
Kazald1
Maged2
Uros
Aldh3a1
Tmbim1
Rgs2
Blm
Exoc6b
Tmem205
Wdr77
Rrp36
Gaa
Zcchc17
Prr13
Hsdl2
Penk
Npas2
Rnf10
Cry2
Nr4a2
Tmx4
Gnptg
Dxo
Ccdc92
Avpi1
Mcat
Ppp1r15a
Vti1b
Kng2
Mlycd
Sox4
Polr2h
Xrcc4
Sdhaf3
Pkn2
Bnip3l
Ethe1
Serpinb9
Larp1b
Mgll
Atxn1
Pgrmc1
Fam13b
Dnmt1
Rab20
Hsp90aa1
Lrpap1
Dtx3
C87436
Slc48a1
Tubb4b
Psenen
Ndrg1
Nupr1
Xpot
Gjb6
Cmtm8
Ccnd3
C1qtnf2
Crbn
Yap1
Sms
Mia2
Uap1
Pi4k2a
Atp6v1c1
Tro
Pfkp
Cdca8
Rab11fip2
Ftsj3
Mxra7
Snx6
Tmem222
Uchl1
Cisd1
Atg16l2
Afdn
Txnrd2
Pdgfa
Gdap2
Hipk2
Arhgap26
Jak1
Ell2
Tm4sf1
Wasl
Med19
Ptov1
Pgm2
Slc1a5
Rhoc
Irf9
Tbpl1
Mbd3
Tex261
Psmd8
Man2b1
Pdia5
Pmepa1
Aaas
Slc39a13
Mdm1
Snrpc
Cpxm2
Rrad
Egln1
Exosc2
Akap9
Mdm4
Polr2i
Fbf1
Psd3
Gramd1a
Eng
Cfdp1
Cd302
Twf2
Psmd5
Elf4
Degs1
Atp1a2
Txn2
Sap18
Tnmd
Rusc1
H4c8
Smim20
Tsen54
Golgb1
E130309D02Rik
Psen2
BC031181
Arntl
Slc35e4
Hnrnpc
Smo
BC005624
Gtf2h5
Snrnp40
Cd274
Frk
Chac2
Ska2
Agr2
Cct6b
Coch
Mxd3
Fastkd3
Psat1
Aldh3b1
Poll
Mfsd13a
Drd4
Ppfia4
Chac1
Mgme1
Syt6
Rwdd3
Tfip11
Kntc1
Lrrc23
Tyrobp
Phkg2
Il2rg
Mlip
Rbpms2
Fbxo21
Hsf4
Fbxl8
Cep135
Aspg
Mindy4
Rgs4
Saxo2
Bpifb5
Hexdc
Cdsn
Alkbh4
Tmem51
Serpina12
Myrip
Map2k3os
Wdr55
Pcdhb19
Ptx4
Slc38a6
Klhdc9
Zfp30
Ddi1
Arxes1
Gemin4
Chchd10
Adamts16
Zfp668
Lrrc15
Serp2
Taf4b
Kcnn4
Prelid2
Spata45
Gm10037
Fcer1g
Zfp119b
Col23a1
Tnnt1
LOC115487279
Gm12866
Tmem19
Rmdn3
Zbtb3
Lratd2
Myh7b
1500009L16Rik
LOC115486069
Rab42
A930011G23Rik
Rasgef1b
Phtf1os
Cmc4
Samd15
Zfp799
Lbhd1
1700113A16Rik
A230020J21Rik
Zbtb11os1
Dcst2

## Sheet: only up in pSSPCs
Only up in pSSPCs
Slpi
Prg4
Nt5dc2
Rgcc
Col22a1
Abcd1
Gm2694
Cd74
Tspan15
Gdf15
Foxo1
Alg3
Barx1
Pla2g2e
Lrrc28
Aen
Gprc5a
Igtp
Nab2
Ago1
F830016B08Rik
Dusp8
Fam241a
Masp1
Tnfaip6
Spink2
Ctla2a
Fut9
Pde5a
C1qtnf3
BC028528
Ccl2
Slc46a1
Rad23a
Pip4k2b
Zfp90
Marf1
3300005D01Rik
Cxcl14
Cpox
Eif4a3
Hoxa6
Mdfic
Ccdc42
Pmf1
Bop1
Ednrb
Sncg
F13a1
Sh2d3c
Pgrmc2
Ccl7
Rnf25
Col5a3
Lpin2
Mcts2
Iigp1
Brf2
B3gat1
Fam217b
BC005561
Stat1
Capn15
Tbx18
Sdc1
Snap47
Smox
Ccdc69
Irgm2
Tgtp1
Lyz2
Oas1a
3110082I17Rik
Tpm2
Zfhx2
Susd2
Fn1
Efcc1
Numb
2210408I21Rik
0610009L18Rik
Aldh18a1
Mthfd2
Osgin2
Lrg1
Htatip2
Ube2n
Psrc1
Pdhx
Slc25a23
Timm10
Gpr153
Emilin3
Cep250
Arhgap39
Tmem196
H2-Aa
H2-Ab1
Pfkfb4
Fam178b
Tshr
Irgm1
Saa3
Lzic
Fam78b
H6pd
Dcaf7
Apold1
Wfdc12
Ctxn1
Rtn1
Alg12
Rnf7
Thop1
Des
AI593442
Sned1
Tk1
Dnase2a
Gm38426
2210407C18Rik
Kbtbd3
Cep19
Snrnp48
Hmmr
Vcan
Chst2
Top3b
Trmt1
Tmco6
Steap1
Timm22
Uqcrc2
Ushbp1
Btc
Sectm1a
Fem1a
H2-Q7
H2-Q9
Asap2
Il18bp
Pla1a
Cenpc1
Pacsin2
Cyp2u1
Tctn3
Rnps1
Tusc1
Chrna1os
Tcof1
Gsap
Galk2
Bdkrb1
Mrps5
Slc2a4rg-ps
Gmnn
Ptx3
Syn1
Efnb2
Cerk
Klhl10
Bax
Zfp954
Raet1a
Raet1b
Raet1c
Raet1d
Hnrnpab
Rgs5
Vtn
Ccdc43
1110046J04Rik
Baz1a
Txndc5
Cbln1
Ephb6
Renbp
Pias4
Hecw2
Slc25a15
Hirip3
Nsun6
Ube2f
Lrrc75a
Dis3
Eef1b2
Trim24
Nlk
Ccn4
Cyp2j9
Timm21
Stac2
Atp1a3
Gm867
Slfn9
Ppil3
Mthfd2l
Sox12
Nol3
Vamp3
Vwa8
Creld1
Vps45
Sema3a
Csrnp2
Plp2
Cdk7
Ass1
Nmnat3
Sec24d
Bscl2
AI467606
Fbl
Cep131
Cyp1b1
Hspb6
Dmkn
Smad7
Ttyh1
Eef1akmt4
Htra4
Crppa
Pick1
Gpr88
Gbp6
Rhobtb2
Matn4
Tcerg1
Hspbp1
Cyp26a1
Lyrm7
Mkln1
Ythdf2
Sorcs2
Nat14
Acy1
Yars
Prkab2
Nlrc5
B3gnt3
H2-Q6
Ppp1r18
Xxylt1
Cd79a
Atp1b1
Opa3
Srm
R74862
Csrnp1
Ermard
Fes
Gpatch3
Mageh1
Tmem62
Ms4a8a
Clcn5
Tab2
Fzd6
Cenpo
Atl2
Dhx29
2700081O15Rik
Nusap1
Gnptab
Cops7b
Cstf2
Rnf217
Psmb8
Atf2
Aff2
Grcc10
Uba5
Zfp691
Lrrc40
Dcp1b
Tyms
Gdf11
Dnajc15
Riox1
Zscan22
Dcaf12
Kremen1
Cdr2
Ninj1
Srrd
Itga5
Hikeshi
Nif3l1
Cldn11
Ttll1
Spred3
Tnfrsf12a
Tmed9
Galnt1
Mest
Tnc
Aars
Nr2f6
Slc16a10
Palm3
Tor4a
Prpf31
Emcn
Gfer
Gm4841
Acp5
Bik
Ralgapa1
Tnpo3
Ubox5
Casp8ap2
Ulk4
Srp68
Usb1
Tor2a
Micos13
Rabl6
Mvp
Ndufs5
Star
Ap5s1
1700066B19Rik
Cdr2l
Rwdd4a
Adi1
Rgs12
P3h1
Tet3
Ifi213
As3mt
Cops9
Krit1
Tent2
Ripk1
Mrpl39
Zfp729b
Hspa13
Trp53
Ctc1
Mrpl34
Xndc1
St6galnac4
Kpna1
E330013P04Rik
Trmt5
Emx2
Cldn5
Zfand3
1110065P20Rik
Msl3l2
Uhmk1
Ctsa
Car11
Xpo6
Ccm2
1810009J06Rik
Cnn2
Tbccd1
Otulinl
Helb
Eif2b1
Hmbs
C330013E15Rik
Tmem38a
Ranbp10
Shq1
Clic5
Def6
Ccl9
Rnf187
Megf10
Snx30
Asns
Bdnf
Lyrm2
Wdr5b
Zfp286
Nubpl
Actn4
Trim59
Gm6225
Dync1li2
Vapb
Pcdhga3
LOC100862446
Dlx3
Lgi3
Cox6b1
Plaur
Pdlim1
Mcm9
Brd3os
Yy1
Tgtp2
Lrrc32
Zfp106
Dok5
Rab3gap1
Cdc42ep2
Samhd1
Zfp672
Hdhd3
Ubac2
Vmp1
Nubp2
Ppme1
Efnb1
Ctu2
Klhl2
Bud13
Znhit6
Scaf4
Slc39a14
Fibp
Ipo5
Ido1
Cdh13
S100a16
Adnp
Ccn5
Uba52
Ccdc170
Dhps
Slc6a2
Carhsp1
Nfyb
Errfi1
Cep162
Aspscr1
Sorbs2
Ppp1r14a
Matn2
Ube2m
Sdc3
Scoc
Rsph3a
Il12a
Sox11
Prune2
Pdia6
Psmc3ip
Mrpl49
Adora2b
Unc93b1
Tssc4
Ccl19
Palld
Psmd14
Tmem160
Itgb5
Gm17455
Jagn1
Tfpi
C1galt1c1
Katnb1
Rgl3
Stn1
Wdr35
Kat5
Sv2c
Zscan29
Vstm4
Stx11
Syt11
Ppm1h
Cfl1
Clip2
Rps27l
Calr
Calu
Cdv3
Rxrg
Gas2l1
Arhgef15
Pfdn1
Gmppb
Nme1
Cdc34
Trim11
Zfp84
Rps17
Naprt
Mylk
Lactb
Mapk11
Elmo1
Ptrh1
Akr1b10
Senp1
Impdh1
Zup1
Armc6
Herc3
Fam110a
Fjx1
Layn
Lrrfip1
Atmin
Efna2
Aldh16a1
Pltp
Dock7
Rbm28
Tomm40
2900005J15Rik
Pes1
Mitd1
Dmxl1
Postn
1110038B12Rik
Plk3
Tpmt
Mtmr2
Fubp3
Prkd1
Fkbp11
Trmt10a
Golga7
Abr
Tex30
Eif4g1
Col6a5
Mrpl24
Tubb3
Serpinh1
Cnih2
Fem1b
Dcxr
Snx29
Enpp1
Papolg
Smc2
Ttc39b
Cdca3
Slc26a6
Snx19
Mfsd8
Kcne4
Pex10
Cdc23
Stx18
Cmbl
Erap1
1700007K13Rik
Cdk17
Mrpl22
Dnm1
Plcb4
Bmp6
Slc6a8
Nufip1
Vasn
Thap3
Ehd1
Gfpt2
Nebl
Kmt5b
Zfp26
Sobp
Lin7a
Il27ra
Tnfrsf1a
3830403N18Rik
Ccdc114
Mfap3
Pin4
Rmnd5a
Zfp932
Csnk1g3
Cactin
Mrps9
Nxn
St6galnac6
Arfip1
Macrod1
Dnmt3a
Lacc1
4933400C23Rik
Pou6f1
Tnip2
Apopt1
Bace2
1500011B03Rik
2610524H06Rik
Sgsm2
Ran
Spry4
Fam107b
Vamp5
Vwa1
D11Wsu47e
Sphk1
Slc35c2
Gpr180
Farsa
Mpdu1
Nudcd2
Dmtn
Amacr
Sac3d1
Clic4
Adam17
Acp2
Xkr8
Rspo2
Nr2c2ap
Cul2
Mdm2
Fchsd2
Ndrg4
Snrpa
Tmem170b
Adam22
Atp2a2
Tmem138
Exoc4
Mrpl40
Spc25
Gli1
D630033O11Rik
Ro60
Brms1l
Slc4a7
Rngtt
Tes
Krtcap2
Psmd9
Tagap1
Dtymk
Cdk6
Pdlim4
Arid5a
Pcdh19
Stox2
Zfp606
Depp1
Prr12
Pitpnm1
Inpp5a
Polr1a
Dlx4os
Prrg2
Coro7
Tet2
Tomm20
Samd4
Dync2li1
Mtrex
Ptpn14
Pfkfb3
Ccdc112
Noa1
Mospd2
Metrnl
Ccnd1
Prim1
Yipf6
Sec11c
Nutf2
Snai2
Tsta3
Ikzf2
Adam9
Bloc1s5
Ptpmt1
Sdk1
Plod1
Tle4
Sbsn
Itpripl2
Top1
Itfg1
Sema6b
Aar2
Cct6a
Gas2
Ckap4
Fam204a
Setd5
Plpbp
Exd2
Car5b
Pop5
Rnf168
Ccnd2
Mpv17l
Rprd2
Mpi
Pqlc1
Man1c1
Parp11
Otud3
Rabif
Bves
Psma6
Tbc1d24
Slc41a2
Copg2
Ak1
Mta3
Ovca2
Tent5c
Surf1
Nolc1
Mfap4
Rrp7a
Ccdc50
Olfr810
Map3k10
Calhm6
Ccdc159
Egfl8
Plekho1
Car7
Garnl3
Alx4
Piezo2
Zbtb12
Adamts19
Dnaaf3
Kcnc1
H2-T-ps
C230035I16Rik

## Sheet: Both down
Both down in gpSSPCs and pSSPCs
Mrm3
Tmtc3
Fam71e1
Nrde2
Tox
Lepr
Tnn
Hbb-bt
Cacnb1
Lrp4
Gemin2
Myo18a
Tshz1
Nrep
Cog7
Gigyf1
Paxbp1
Kctd20
Crebbp
Rps6kb1
Hspg2
Orai1
Angptl7

## Sheet: only down in gpSSPCs
Only down in gpSSPCs
Anxa9
Nadsyn1
Ocm
Spata21
Mir3091
Galnt5
Slc6a20b
Cavin4
Atxn7l2
Parm1
Slc9a5
Kcnmb3
Rab17
Grin2d
Kdm2b
Sox10
Mms22l
Ccnb1
Aldh1l2
Rhof
Mbnl3
Slitrk6
Myh14
2900005J15Rik
Tkfc
H4c3
Ackr4
Dnph1
Alpk1
Cenpk
Hoxa6
Gm15545
Slc26a6
Krtcap3
Stx11
Zfp84
Ddx25
Pou3f1
BC006965
Pla2g10
Tmem8b
Rtn4ip1
Tmem268
Gm20300
2410022M11Rik
Ninl
Zfyve1
Cd200r1
Lyrm7
Tmem26
Gnai1
Slc35g1
L3mbtl3
Gm32913
Gm16174
1700001L19Rik
R3hdml
Arnt2
Pcp4l1
Arsb
Kcnk1
Bcl9
Lig3
Ppp1r36
Prss35
Elp6
Peg12
Obsl1
Grrp1
Mirg
Dand5
Ccdc28a
Samd14
Coro6
Slc12a9
Akap10
Rnf169
Foxk1
Rab11fip4
Gtf3c4
Fkbp1b
Ifrd2
Tex10
Phldb2
Tmem56
Wnk4
Ndnf
Srfbp1
Bach2
Col4a6
Fancl
Mgat4a
Sh3yl1
Cpsf4
2510039O18Rik
H1f10
Vti1a
Med11
Rev1
Asxl1
Cbr2
Mief1
Mre11a
Fbxo44
Itsn1
Enkd1
Smim1
Spata13
Macrod2
Cep350
Siae
Pank1
Asrgl1
Tent4a
Loxl4
Lrrc56
Spaca6
Rnf144a
Scube2
Gar1
Nup188
H1f4
Ccdc112
Hmcn1
Col10a1
Pxylp1
Taf8
Vsig10
Mcts2
Igdcc4
Mmp9
Exosc5
Arhgef17
Cyth1
Lrba
Micall2
Me2
Casd1
Armc8
Grsf1
Gmpr
Ube3b
Col9a1
Zdhhc12
Dmwd
Zdhhc9
Gcc1
Krtap17-1
Rab5c
Nt5dc1
Mapk6
Ccnk
Chrna1os
Slc25a48
Bc1
Uck2
Tmem203
Trim59
Gcn1
Matn1
Cd151
Pstpip1
Atad2b
Cbr4
Elp1
Npc1
Slc13a5
Fam98b
Sephs1
Slc2a5
Col2a1
Pcnt
Trap1
Nrgn
Rhbdl2
Ccdc28b
Nav2
Reps2
Dhx29
Col11a2
Pibf1
Alad
1810013L24Rik
Matn3
Vps45
Tcf3
Hbb-b1
Hbb-bs
Ppcdc
Ninj2
Osbpl8
Hba-a1
Slc5a3
Synm
Dhrs11
1500011B03Rik
2610524H06Rik
Nim1k
Hpgd
Itpkb
Kdm2a
Brwd1
Mospd2
Hcfc2
Wnt5b
Ddi2
Setd2
Uba2
Chd7
Nbeal1
Dtnb
Adgra3
Smpd3
Atad2
Sec24a
Clk2
Aqr
Alpl
Col9a3
Hnrnpd
M1ap
Cdkn1c
Hba-a2
Ptprf
Fam219b
Ankrd17
Ecpas
Cercam
Cgref1
Snrpd1
Zfhx3
Tulp3
Tmem214
Dicer1
Ids
Spire1
Pura
Smim5
Syt8
Plagl1
Lmf2
Dusp5
Cnot3
Znrd2
Hip1r
Pth1r
Ddhd2
Cdk16
Knop1
Smim31
Sgms2
Zfp91
Gm44505
Tns3
Col11a1
Slc25a36
Msl1
Blvrb
A430005L14Rik
Col9a2
Fam114a1
Chp1
Sort1
Ckap4
Ehd2
Bag6
Hyi
Col12a1
Scarb1
Ergic1
Tmem119
Fads1
Furin
Xylt1
2810001G20Rik
Cited2
Enho
Szrd1
Ric1
Pkdcc
Loxl2
Arhgef12
Cask
Slc26a2
Tcf25
Eif4g1
F5
Sel1l
Stc2
Dars
Tmem250-ps
Ccdc80
Plekhf1
Igsf3
Rasd1
Marveld1
Hapln1
Fam120a
Enah
Gid4
Pbrm1
Sec31a
Iqsec1
Ddx39b
Khdrbs1
Shisa2
Gale
Cdk6
Nek7
Mbnl1
Hnrnpa1
Scd2
Ihh
Prr5
Mxd4
Lgmn
Srek1
Lpar1
Atrx
Smarcb1
Atp5g3
Mrps14
Calm3
Morf4l1
Morf4l1b
Lrrc8a
Rhob
Atp1b3
Ubald1
Acan
Tram2
Zfp385b
Ccdc88a
Ccn2
H1f0
Col16a1

## Sheet: only down in pSSPCs
Only down in pSSPCs
Slurp1
Inmt
Npr1
Ccdc66
9430078K24Rik
Myoc
Scg3
Npy1r
Phldb1
Lag3
Sugp2
Rarres2
Akap12
Vipr2
Apod
Fam124a
Zcchc4
Mapk12
Sigmar1
Gm765
Kmt2a
Fmo1
Gfra4
Ppl
Them4
Tceanc
Fkbp5
AW554918
Cadm3
Dpep1
Engase
Rttn
S100g
Me3
Mx2
Ccdc9
Cwf19l2
Crtc1
Ogn
Gsn
Ptx4
Snw1
Ahnak2
Acvr2b
Zdhhc14
Icam1
Amy1
Hsd11b1
Gsta4
Fbln1
1700019D03Rik
Asph
Zfp867
Gstm1
Dmpk
Cox7a1
Pdlim2
Igfbp6
Nin
Cyp2d22
Prrg1
Selenop
Bmp4
Cplane1
Anpep
Mylip
Peg13
Ldhb
Exoc6b
Cnot4
Ifi207
Adcy7
Spats2l
Ptgis
Olfm2
Dusp10
Utrn
Tsen2
Itga2
Tgfbi
Zfp157
Gpr89
Ppfibp2
Nr1h4
Leng1
Rnf166
Anks1
Ebf1
Dhdh
Arfgap1
Mbd5
Pwwp3a
Plcb3
Snapc3
Duox1
AA386476
Rab23
Fmo5
Bdh2
Maf
Smpd5
Zfp428
Dcn
Zfp235
Stmnd1
Gem
Nptxr
Vps8
Pfkfb2
Rab11fip2
Ece1
Rnpc3
Zfp687
Chodl
Arfip2
Ltbp4
Stk11
Cyp2f2
Ar
Impad1
Serpinf1
Map3k12
Bcorl1
Hcn4
Lgi2
Mettl7a1
Adh1
Ephx4
Ltbp1
Dagla
Smc3
Sema6c
Arhgap20
Rras
Cfap97
Dok1
Fndc1
Celf2
Zyg11b
Letmd1
Rapgef1
Ndufaf5
Akap13
Fignl2
Mcur1
Prrx1
Penk
Heca
Per3
Ndp
Git2
Nid1
Fam193b
Ophn1
Dyrk1b
Fbxw8
Rbm33
Thra
Akap9
Trp53bp2
Slit3
Wdr47
Adam19
Cdh24
Tpbgl
Nfib
Otub1
Ptcd2
Zfp551
Dchs1
Mir1192
Pygo2
Tjap1
Sptbn1
Smoc2
Ttc4
Pop4
Sh3kbp1
Rab4a
Thrap3
Mapk3
Apbb2
6330549D23Rik
Gm19705
Rpap3
Fam160b1
Ttc32
Adcy5
Zfp703
Tmem47
Gpnmb
Zc3h6
Chd2
Bcl2l11
Wdr75
Rpp38
Ntng1
Nfatc4
Castor1
U2surp
Plpp3
Tspan2
Ubr2
Shank1
Ldb2
Arl6ip6
Cyb5a
Csnk1g1
Cenpb
Ankrd49
Frg1
Afdn
Zfp709
Zbtb20
Nedd4l
Pnoc
Ing3
Pabpc1l
Smdt1
Cmc2
Atp8b1
Adgrg1
Cirbp
Lonp1
Zfx
Mn1
Mthfsl
C7
Slco3a1
Zswim4
AA986860
Wnt9a
B630019K06Rik
Wdr34
Msto1
Irak1bp1
Kctd2
Aox1
Rnf130
Ccng2
1700003F12Rik
Fbrs
Txnip
Rps6ka5
Cdk5rap3
Rnf167
Pak2
Upf2
Egfl7
Mpp6
Dkk2
Golim4
Zfhx4
Wdr44
Scd1
Ifi27l2a
Dcaf4
Ifih1
Gps2
Zfp930
Slc4a4
Taok3
Samd9l
Gm16894
Stat5a
Trim5
E130102H24Rik
Zc3h4
Natd1
Ablim3
Fcf1
Nfic
Lrrn4cl
Ubl3
Mab21l2
Lsamp
Dnajc11
Manbal
Itga11
Hagh
Ppil4
Ubap2l
Klf9
Gm16118
Nprl3
P3h3
Cx3cr1
Lca5
Aldh9a1
Klhdc1
Cbx6
Trp53i13
Csnk1e
Smpdl3b
Hs3st1
Zbtb16
Il17rc
Notch2
Egln2
Mxi1
Ablim1
Podn
Pcdh18
G0s2
Aspn
Slc31a2
Zfp503
Zfp354a
Bnip1
Lyst
Epb41l2
Uchl3
Tra2a
Ing5
Zfyve21
Stam
Bri3
Pigu
Angptl1
Tsr3
Kdm5c
Wasf2
Plgrkt
Sybu
Rab40c
Iars
Srrm1
Ubn2
Trim25
Mir100hg
Ism1
Bbx
Trmt12
Gm14207
Map3k11
Adamtsl3
Lmbr1
Slc4a11
6530402F18Rik
Tmem52
Sde2
Qprt
Sox13
Abhd12
Baat
Hdgfl3
Ncoa3
Lmbr1l
Nrp1
A730020M07Rik
Pcmtd2
Agtpbp1
A230056J06Rik
Tln1
Apobec1
Zfp626
Camkmt
Acss3
Tspo
Npat
Abi3bp
Ddx42
Clptm1l
Lgals9
Omd
Glis2
Cep128
Igf1
Pttg1
Lysmd2
Amt
Hoxa7
Micu3
H2-T23
Fbln2
Igfbp3
Hivep1
Tnfsf9
Prmt7
Ttc12
Hnf4g
Calb2
Gjc1
Ube2l3
Aqp11
Fam83e
Taf1d
Map3k6
Nsmaf
Hdac11
St7
Ranbp3
Snn
Gak
Cabp1
Zdhhc5
Cilp2
Taf1b
Cep85l
Lypd5
Fam180a
Meox1
Agl
Zfp946
Il2ra
Otulin
Lamc1
Dbt
Dcun1d1
Dtwd1
Plxna1
Rab7b
Tcp11l1
Csk
Scarf1
Msrb1
Pex11a
Mfap1b
Prph
Dnase1l2
Trim33
Gcc2
Bend5
Btnl9
Rtf2
Pdgfrl
Hdac7
Aars2
Cenpv
Cep44
Aebp1
Ramp2
Smtn
Ern1
Lats2
Mapk8ip2
2020-03-08
Lrrcc1
Pcdh7
Dhx37
Tlcd1
Pi4k2a
Fam53c
Rrp1b
Sap30l
Pcolce2
Abca8b
Tmem204
A230057D06Rik
Zkscan1
Ano3
Tns1
Mrpl38
S100a5
Irs2
LOC102635502
Map7d3
2310009B15Rik
Vps18
Oas1c
Mob1b
Xylt2
Pex14
Tyk2
Adhfe1
Pnp2
Edc4
Csmd1
Depdc5
Adipoq
Pi16
Fez1
Fam160a2
Slfn2
Parp9
Prr14
Mospd3
Zfp422
Ybx3
Ube2j2
Ccdc171
Ap2b1
Macroh2a2
Pdcd4
Sacm1l
Stk3
Smim41
Smc6
Hook3
Mapkbp1
Ssx2ip
Zmynd10
Eef2k
Gm973
Rchy1
H2-M3
Rapgef3
Ankhd1
Pigc
Reck
Sft2d2
Ankrd26
Ntf3
Vps33b
Psmg2
Jup
Spen
Pigw
Abca6
Tshz2
Mysm1
Ttc9b
Mlana
Epha3
Polr1c
Dnm3os
Map3k5
Flrt2
Zbtb34
Fam129a
Csnk2a1
Tmem159
Nsd1
Srp72
Zcchc24
Snrpa1
Cfap74
Dipk1b
Mlxip
Exph5
Zkscan4
Pid1
Isyna1
Clec14a
Ces1d
Eid2b
Jag1
Vps11
Tlk2
9930021J03Rik
Nova1
Tgs1
Tut4
Boc
2020-09-06
Ier2
Malsu1
Leng8
Zfp120
Naaa
Cd34
Rsrc1
Plk1
Rbm6
Spag7
Itga7
Rpl22
Fgf10
Gm20743
Shroom3
Fbxl7
Vcl
Tbx15
Vash1
Dnm3
Gzmm
Cntln
Apol9a
Il18
Zmynd11
Bend7
Slc39a13
Gstp2
Olfr133
Zfp820
Asap1
Rassf2
Chmp1b
Fbxo6
Brip1os
Sord
Fbxo32
Mrgbp
Trub2
Ephb3
Dnase2b
Hyal2
Mettl18
Ccdc138
Rnase4
Taf6
Cog4
Plxdc2
Cdon
Kdsr
Cfap97d1
Nr1d1
Rexo1
Sec24b
Adm
Clk4
Hoxc5
Pak7
Zbed3
Ifit1bl2
Cyb5d2
Nrip1
Ssc5d
Dgke
Gli3
Cygb
Map4k4
Bag2
6330403K07Rik
0610010F05Rik
Dennd1b
Map2k6
Cdc25b
Atg2b
Slc43a3
Rap2a
Elof1
Coro1c
Ppp2r5a
Gpr155
Irf2bp2
Rdh13
Pttg1ip
Trpc4ap
8430436N08Rik
Zfp512b
Ggnbp1
Stmn2
Ppp1r7
Cggbp1
Fbxl16
Glul
Scnn1a
Cys1
Nedd4
Ust
Ppdpf
Hif1an
Pex16
Col18a1
Ttl
Klhl29
Snx1
Arrb1
Lrpprc
Usp8
Syne3
6820431F20Rik
Gas1
Agap1
2810442N19Rik
Fgd5
Etaa1
Mastl
Cpxm2
Opa1
Afg1l
Cpne3
Tnxb
Safb
Fam102b
Rpa2
Nudt9
Tnks1bp1
Rbm17
Suco
Fastkd5
Triobp
Sertad4
Bri3bp
Hrct1
Dera
Mia3
Ezh1
Golga1
Rbp7
Neurl1b
Coq5
Trp53rkb
Srpk2
Klhl9
Slc8b1
Rtcb
Rlim
Prox1
Tiam2
Gtpbp2
Fgfr1
Chmp1a
Tacc1
Dhrs7
Serpinb8
Ston2
Yes1
Eif4a2
Kcnk12
Tom1l2
B130034C11Rik
Samd4b
Eif1ad
Syt2
Srsf10
Cd68
Sri
Mettl1
Armc3
Inca1
Mettl22
Slc4a2
Ccdc88b
5930430L01Rik
Usp40
Galntl6
Pnkd
2310061I04Rik
Card10
Nudt7
Sema3e
Mrpl14
Pcif1
Zfp105
Dgcr8
Thsd7a
Mon2
Ptbp2
Mecom
Cdc42ep1
Cnksr1
Bptf
Kat2a
Adamts15
Helz2
Adcy3
Mlycd
Zmym5
Ikzf4
Ssbp1
Gstt1
Vps54
Memo1
Steap3
Abracl
Tmem11
Golph3l
Aff3
9130008F23Rik
Pnn
Ezh2
Vps13b
Pir
Nme2
Olfml2a
Fancg
Pkn2
Ctps2
Pxmp4
Prrc2c
Tchp
Spry1
Nop2
Zfp518a
Nceh1
Fibin
Med6
Rab29
Prickle3
Acat1
Pcnx3
Igf1r
Cdkl5
Cep126
Mrc2
Abhd6
Wdsub1
Stx16
Anapc5
Zranb1
Mst1r
2010001A14Rik
Ap4s1
Zswim3
B3gnt8
Pcm1
Zxdc
Acap3
Rps19bp1
Phf11d
1300002E11Rik
Tbc1d9b
2810021J22Rik
Tmem41a
Clec3b
Atf7
Gm8773
Efna5
Slc35d2
Rsbn1
Pigq
Acbd5
Izumo4
Cic
Perp
Pip4p2
Dlx5
Ift88
Mms19
Faf1
Hydin
Ank
Dynlt3
Usp47
Col5a1
Ftx
Cit
Zc2hc1a
Taf1c
Rsf1
Gtf2f1
Calr3
Adck5
Brap
Cdc40
Cars2
Rpl3
Zcchc10
Smim26
Aldh6a1
Rbfa
Pwwp2a
Fmnl3
Gna11
Ino80d
Ecd
Fbxl20
Fam229b
Pla2g2d
Ppp1r12b
Tle2
Lgals4
Evi2a
Snx9
Gipc1
Tamm41
Glud1
Tmod2
Ankrd12
Ino80dos
9430065F17Rik
Hat1
Fnbp4
Ctnnal1
Zfp598
Shtn1
Dusp3
Ctu1
Cluap1
Naga
Plin3
Rbp4
Dnajb2
Ank2
Camk1d
Hmgn1
Zkscan3
Arl4d
Plxna4
Usp21
Pcyt2
Cbx8
Lsm14b
Zc3hav1l
Dnajc8
Ctsf
Ift27
Slc2a8
Grap
Ccn3
Luc7l
Plekhj1
Nudcd1
Dexi
Triqk
Synpo2
2020-09-08
Mink1
Msantd3
Eif4b
Dact3
Ankrd27
Glg1
Prpf8
2700062C07Rik
Trappc3
Egr1
Trim7
Madd
Zfp617
Apcdd1
Gypc
Gucy1b1
Mettl9
Ndn
Zfp707
Snhg9
Slc10a1
Lipe
Paqr7
5730455P16Rik
Mrgprg
Il20rb
Dnah3
Xrcc1
Traf7
Akap1
Actr6
Apba3
Ncoa6
Myef2
Diaph1
Bbs4
Agpat2
Il16
A330009N23Rik
Tctn1
Wdfy3
Hivep3
Socs4
Pold2
Brd9
Thap6
Grasp
Kif21a
Bco2
Zfp267
Gatd1
Drp2
Glra1
Tmc4
Apc2
Mctp1
Slc14a2
Smtnl1
Mmp17
Amh
P2ry14
F630111L10Rik
Rskr
Slc22a23
Samd10
Maneal
Mars2
Smagp
Zfp869
Opn1sw
Gml
Slc39a2
Selenok-ps1
Tmem274
Gm807
